# Supplementary material for: Systemic Metabolomic Profiles in Adult Patients with Bacterial Sepsis: Characterization of Patient Heterogeneity at the Time of Diagnosis
Source: Biomolecules. 2023 Jan 24;13(2):223. doi: 10.3390/biom13020223 (PMC9953377; doi:10.3390/biom13020223)
Supplement: Supplementary file 1 [file biomolecules-13-00223-s001.zip]

Archive with 1 entries (1 files):
- biomolecules-2131124-supplementary.pdf
